# Supplementary material for: Association of FLAIR Positivity and Worse Outcomes After Intravenous Thrombolysis in Known-Onset Strokes: A Systematic Review and Meta-Analysis
Source: J Clin Med. 2025 Nov 12;14(22):8031. doi: 10.3390/jcm14228031 (PMC12653928; doi:10.3390/jcm14228031)
Supplement: Supplementary file 1 [file jcm-14-08031-s001.zip]

Archive with 1 entries (1 files):
- jcm-3940430-supplementary.pdf
